# Supplementary material for: Bioactive Efficacy of Novel Carboxylic Acid from Halophilic Pseudomonas aeruginosa against Methicillin-Resistant Staphylococcus aureus
Source: Metabolites. 2022 Nov 10;12(11):1094. doi: 10.3390/metabo12111094 (PMC9698732; doi:10.3390/metabo12111094)
Supplement: Supplementary file 1 [file metabolites-12-01094-s001.zip]

Archive with 1 entries (1 files):
- metabolites-1997536-supplementary.pdf
